# Supplementary material for: Ploidy in Vibrio natriegens: Very Dynamic and Rapidly Changing Copy Numbers of Both Chromosomes
Source: Genes (Basel). 2023 Jul 13;14(7):1437. doi: 10.3390/genes14071437 (PMC10379091; doi:10.3390/genes14071437)
Supplement: Supplementary file 1 [file genes-14-01437-s001.zip]

Archive with 1 entries (1 files):
- genes-2282744-supplementary.pdf
